# Supplementary material for: Conformational Remodeling and Allosteric Regulation Underlying EGFR Mutant-Induced Activation: A Multi-Scale Analysis Using MD, MSMs, and NRI
Source: Int J Mol Sci. 2025 Jun 27;26(13):6226. doi: 10.3390/ijms26136226 (PMC12250381; doi:10.3390/ijms26136226)
Supplement: Supplementary file 1 [file ijms-26-06226-s001.zip]

Archive with 1 entries (1 files):
- ijms-3700323-supplementary.pdf
